# Supplementary material for: Identifying genes and traits associated with pre-eclampsia using summary statistics
Source: PLoS One. 2025 May 30;20(5):e0323683. doi: 10.1371/journal.pone.0323683 (PMC12124566; doi:10.1371/journal.pone.0323683)
Supplement: S1 Table — (XLSX) [file pone.0323683.s001.xlsx]

## Sheet: Sheet1
S1. Table Summary for significant genes in ten tissues with FUSION
Gene	Chromosome	Position	Number of cis-SNP	Z	P-value	Tissue
EIF2S1	3	100849560-100849561	559	4.44122	8.95×10-6	Uterus
SULT1A2	16	28597108-28597109	188	4.4664	7.95×10-6	Uterus
SUOX	12	55997179-55997180	290	4.53038	5.89×10-6	Ovary
PAWRP2	16	28750594-28750595	197	4.3359	1.45×10-5	Ovary
OBSCN-AS1	1	228213439-228213440	326	-4.67114	3.00×10-6	Ovary
RPS26	12	56041852-56041853	288	-4.235	2.29×10-5	Kidney Cortex
SULT1A2	16	28597108-28597109	186	5.03546	4.77×10-7	Kidney Cortex
ALDH2	12	111766886-111766887	219	5.0419	4.61×10-7	Heart Atrial Appendage
NAA25	12	112109021-112109022	200	-5.0171	5.24×10-7	Heart Atrial Appendage
SULT1A2	16	28597108-28597109	185	4.57813	4.69×10-6	Heart Atrial Appendage
ALDH2	12	111766886-111766887	220	4.86163	1.16×10-6	Heart Left Ventricle
SULT1A2	16	28597108-28597109	186	4.75237	2.01×10-6	Heart Left Ventricle
ALDH2	12	111766886-111766887	222	4.63082	3.64×10-6	Adipose Subcutaneous
MAPKAPK5-AS1	12	111842901-111842902	204	-5.18833	2.12×10-7	Adipose Subcutaneous
HECTD4	12	112382438-112382439	278	4.92963	8.24×10-7	Adipose Subcutaneous
ALDH2	12	111766886-111766887	221	5.1692	2.35×10-7	Adipose Visceral Omentum
MAPKAPK5-AS1	12	111842901-111842902	203	-5.08523	3.67×10-7	Adipose Visceral Omentum
LINC02197	1	68427736-68427737	534	5.07012	3.98×10-7	Adrenal Gland
MAPKAPK5-AS1	12	111842901-111842902	204	-4.87495	1.09×10-6	Adrenal Gland
ADAM1B	12	111927017-111927018	191	-5.54539	2.98×10-8	Adrenal Gland
OBSCN-AS1	1	228213439-228213440	328	-4.84967	1.24×10-6	Adrenal Gland
ALDH2	12	111766886-111766887	222	4.79235	1.65×10-6	Artery Aorta
NUPR1	16	28539173-28539174	207	-4.61594	3.91×10-6	Artery Aorta
SGF29	16	28581054-28581055	188	-4.94684	7.54×10-7	Artery Aorta
CAPN12	19	38769903-38769904	401	-4.5254	6.03×10-6	Artery Aorta
ALDH2	12	111766886-111766887	220	4.74372	2.10×10-6	Artery Tibial
CDC37P2	16	28413702-28413703	241	4.65942	3.17×10-6	Artery Tibial
CLN3	16	28495097-28495098	216	4.61594	3.91×10-6	Artery Tibial
NUPR1	16	28539173-28539174	208	-4.73261	2.22×10-6	Artery Tibial
LINC00484	9	91159572-91159573	563	-5.27014	1.36×10-7	Artery Tibial
