# Supplementary material for: Identifying genes and traits associated with pre-eclampsia using summary statistics
Source: PLoS One. 2025 May 30;20(5):e0323683. doi: 10.1371/journal.pone.0323683 (PMC12124566; doi:10.1371/journal.pone.0323683)
Supplement: S2 Table — (XLSX) [file pone.0323683.s002.xlsx]

## Sheet: Sheet1
S2. Table S2 Summary for pleiotropic genes in ten tissues with coloc
Gene	Chromosome	Position	Lead SNP	PP H4	Tissue
SUOX	12	56384804	rs705699	0.974612	Adipose Visceral Omentum
SNX31	8	101673265	rs1693591	0.966989	Adipose Visceral Omentum
VEGFA	6	43744621	rs735286	0.989705	Adrenal Gland
FES	15	91428197	rs2071382	0.968678	Adrenal Gland
ZNF706	12	68847556	rs7977634	0.950571	Adrenal Gland
SUOX	12	56384804	rs705699	0.974829	Artery Aorta
FURIN	15	91422543	rs8039305	0.962369	Artery Aorta
C19orf62	5	38052046	rs270543	0.95748	Artery Aorta
METAP1	4	99916421	rs6850293	0.95294	Artery Aorta
RPS26	12	56470625	rs11171739	0.963209	Artery Coronary
SNX31	8	101673265	rs1693591	0.962321	Artery Coronary
SUOX	12	56379427	rs1873914	0.98154	Artery Tibial
AGRN	1	953678	rs113454255	0.975022	Artery Tibial
CLCN6	1	11858957	rs45553335	0.974175	Artery Tibial
C19orf62	5	38056271	rs169187	0.972889	Artery Tibial
TIGAR	12	4429331	rs191800458	0.967763	Artery Tibial
GDNF	5	38060688	rs270594	0.951256	Artery Tibial
TIGAR	12	4429331	rs191800458	0.966221	Heart Atrial Appendage
RPS26	12	56470625	rs11171739	0.963209	Heart Atrial Appendage
SUOX	12	56379060	rs773114	0.975221	Heart Left Ventricle
FGF5	4	81184341	rs16998073	0.996996	Kidney Cortex
OBSCN-AS1	1	228391591	rs12022917	0.977337	Kidney Cortex
RPS26	12	56470625	rs11171739	0.963323	Kidney Cortex
SULT1A2	16	28527326	rs79046494	0.954237	Kidney Cortex
TIGAR	12	4429331	rs191800458	0.963292	Ovary
CACNA1G	17	47944836	rs12936839	0.956776	Uterus
